# Supplementary material for: Bulk De Novo Mitogenome Assembly from Pooled Total DNA Elucidates the Phylogeny of Weevils (Coleoptera: Curculionoidea)
Source: Mol Biol Evol. 2014 May 6;31(8):2223–37. doi: 10.1093/molbev/msu154 (PMC4104315; doi:10.1093/molbev/msu154)
Supplement: Supplementary Data [file supp_msu154_Supplementary_Table_S1.xlsx]

## Sheet: Sheet1
SUPPLEMENTARY MATERIAL
Supplementary Table S1. Taxa (organised alphabetically by family) present in the final dataset with number of genes, analysed gene lengths, estimated control region lengths and total assembly lengths.
Newly assembled and identified mitogenomes are highlighted in green (for full 15 gene assemblies) and grey (<15 gene assemblies), all other sequences were obtained from Genbank.
The 33 new complete mitogenome assemblies that could be circularised are indicated in bold type.
Family	Subfamily	Tribe	Genus	Species	Origin	Source	Code	Assembly No.	cox1 5' Bait	cox1 3' Bait	cytB Bait	rrnL Bait	nad2	cox1	cox2	atp8	atp6	cox3	nad3	nad5	nad4	nad4L	nad6	cytB	nad1	rrnL	rrnS	Control region	Length genes (bp)	No. of Genes	GC content (%)	Total length (bp)
Anthribidae	Anthribinae	Platystomini	Platystomos	albinus	France	Haran	JN-163968	n/a	n/a	n/a	n/a	n/a	0	823	675	156	663	773	351	1671	1302	285	471	1134	927	229	0	0	9460	13	25.8	10594
Anthribidae				sp1	China	Gillett	CG336	160	N	Y	N	N	978	1527	675	153	657	774	350	1686	1305	285	456	1134	927	1240	759	1490	12906	15	19.9	16017
Attelabidae	Apoderinae	Apoderini	Apoderus	coryli	France	Haran	JN-163966	n/a	n/a	n/a	n/a	n/a	0	816	675	132	666	774	351	1695	1305	285	486	1134	474	0	0	0	8793	12	29.6	9899
Attelabidae	Apoderinae			sp2	China	Gillett	CG335	75	N	N	Y	N	996	1527	675	153	660	774	351	1695	1308	285	486	1134	927	1275	777	520	13023	15	31.2	15833
Attelabidae	Attelabinae			sp1	China	Gillett	CG323	80	N	N	Y	Y	963	1527	675	153	663	774	351	1695	1311	273	480	1134	924	1280	786	1660	12989	15	29.6	16518
Attelabidae	Rhynchitinae	Byctiscini	Byctiscus	populi	France	Haran	JN-163965	n/a	n/a	n/a	n/a	n/a	0	0	281	153	663	774	351	1695	1305	285	477	1134	924	227	0	0	8269	12	25.4	9468
Attelabidae	Rhynchitinae	Deporaini	Deporaus	betulae	England	Haran	JN-163945	n/a	n/a	n/a	n/a	n/a	0	825	675	153	663	774	354	1695	1305	285	492	1128	924	247	0	0	9520	13	26.6	10673
Brachyceridae	Brachycerinae	Brachycerini	Brachycerus	muricatus	France	Haran	JN-163970	n/a	n/a	n/a	n/a	n/a	0	819	652	156	669	774	354	1692	1302	282	489	1122	903	245	0	0	9459	13	24.7	10817
Brachyceridae	Erirhininae	Erirhirinini	Echinocnemis	sp	Australia	Oberprieler	CG210	156	Y	Y	Y	Y	984	1527	675	153	666	774	351	1692	1308	285	495	1131	927	1284	782	1270	13034	15	23.3	16722
Brachyceridae	Ocladiinae	Ocladiini	Ocladius	sp	RSA	Meregalli	CG288	100-6	Y	N	Y	N	966	1527	675	153	666	774	351	1692	1314	282	489	1122	921	1287	791	1750	13010	15	26.1	16983
Brentidae	Apioninae	Apionini	Rhopalapion	longirostre	France	Haran	JN-163967	n/a	n/a	n/a	n/a	n/a	0	817	675	153	663	774	351	1689	1302	285	486	1134	918	213	0	0	9460	13	22.4	11152
Brentidae	Nanophyinae	Nanophyini	Nanophyes	sp	Turkey	Levent	CG271	44	N	Y	Y	Y	996	1527	675	153	663	774	351	1695	1299	285	483	1134	925	713	0	460	11673	14	24.2	14499
Brentidae	Nanophyinae	Nanophyini	Nanophyes	marmoratus	France	Haran	JN-163946	n/a	n/a	n/a	n/a	n/a	0	823	675	153	663	774	351	1695	1296	282	483	1134	903	239	0	0	9471	13	24	10629
Brentidae				sp1	China	Gillett	CG347	178	N	Y	Y	N	984	1527	675	153	663	774	351	1695	1302	285	498	1134	927	1278	775	990	13021	15	20.9	15727
CERAMBYCIDAE	Lamiinae	OUTGROUP	Anoplophora	glabripennis	n/a	Genbank	NC-008222	n/a	n/a	n/a	n/a	n/a	984	1527	675	153	663	774	348	1695	1305	0	486	1134	903	236	806	1115	11689	14	21.7	15774
CHRYSOMELIDAE	Criocerinae	OUTGROUP	Crioceris	duodecimpunctata	n/a	Genbank	NC-003372	n/a	n/a	n/a	n/a	n/a	993	1527	675	153	666	774	351	1695	1308	279	492	1134	903	1277	804	1220	13031	15	23.1	15880
Curculionidae	Bagoinae		Bagous	sp	England	Turner	CG220	183	Y	N	N	N	984	1527	675	156	663	774	351	1692	1311	282	495	1131	927	1282	775	590	13025	15	29.3	15284
Curculionidae	Baridinae	Baridini	Melanobaris	laticollis	France	Haran	JN-163955	n/a	n/a	n/a	n/a	n/a	0	828	672	153	663	771	351	1683	1296	291	480	1128	924	213	0	0	9453	13	24.1	10792
Curculionidae	Ceutorhynchinae	Ceutorhynchini	Ceutorhynchus	assimilis	France	Haran	JN-163956	n/a	n/a	n/a	n/a	n/a	0	826	675	153	657	774	351	1695	1302	279	495	1131	924	233	0	0	9495	13	23.3	11346
Curculionidae	Ceutorhynchinae	Mononychini	Mononychus	punctumalbum	Italy	Caldara	CG306	458889	N	Y	Y	N	984	1527	675	153	663	774	351	1695	1305	285	498	1128	0	0	0	1200	10038	12	25.1	13971
Curculionidae	Ceutorhynchinae	Phytobini	Rhinoncus	sp	Turkey	Levent	CG282	130	Y	Y	Y	Y	984	1527	675	153	663	774	351	1689	1302	285	486	1131	924	1287	781	1500	13012	15	24	16739
Curculionidae	Conoderinae	Lobotrachelini		sp2	China	Gillett	CG322	123	N	N	Y	N	0	0	279	153	666	774	351	1686	1305	285	492	1128	927	1282	781	1850	10109	13	20.4	13115
Curculionidae	Conoderinae	Lobotrachelini		sp3	China	Gillett	CG328	163	N	N	Y	Y	984	1527	675	153	666	774	351	1683	1305	285	495	1128	927	1280	785	2230	13018	15	20.1	16896
Curculionidae	Conoderinae	Lobotrachelini		sp1	China	Gillett	CG321	100-94	N	N	Y	N	978	1527	675	150	666	774	351	1689	1305	285	495	627	0	0	0	1750	9522	12	23	8096
Curculionidae	Conoderinae	Mecopini	Mecopus	sp	Australia	Oberprieler	CG248	100-14	N	Y	N	N	1002	1527	675	159	666	774	349	1698	1305	288	498	1131	927	1299	783	815	13081	15	24.3	16106
Curculionidae	Conoderinae	Zygopini	Peltophorus	sp	USA	O'Brien	CG295	145	Y	Y	Y	N	984	1527	675	153	666	774	351	1692	1302	285	492	1131	927	1285	778	500	13022	15	24.9	15239
Curculionidae	Cossoninae	Neumatorini	Brachytemnus	porcatus	France	Haran	JN-163960	n/a	n/a	n/a	n/a	n/a	0	845	675	153	663	774	351	1689	1296	285	498	1131	927	238	0	0	9525	13	26.8	10666
Curculionidae	Cossoninae	Pentarthrini	Pentarthrus	elumbe	England	Turner	CG222	150	Y	Y	N	Y	978	1527	675	153	666	774	351	1692	1305	285	495	1131	927	1293	781	1770	13033	15	25.5	17402
Curculionidae	Cossoninae			sp1	China	Gillett	CG319	165	N	N	N	Y	984	1527	675	153	663	774	351	1689	1302	285	489	1131	924	1285	773	1490	13005	15	32.7	16371
Curculionidae	Cryptorhynchinae	Camptorhinini	Camptorhinus	sp	Australia	Oberprieler	CG253	82	Y	Y	N	Y	984	1527	675	156	666	774	351	1695	1305	285	495	1131	927	1288	782	1735	13041	15	21.5	17250
Curculionidae	Cryptorhynchinae	Cryptorhynchini	Acalles	aubei	France	Haran	JN-163957	n/a	n/a	n/a	n/a	n/a	0	819	675	150	663	774	351	1695	1305	285	495	1131	924	238	0	0	9505	13	23	11168
Curculionidae	Cryptorhynchinae	Cryptorhynchini	Ouroporopterus	sp	Australia	Oberprieler	CG240	177	Y	Y	N	N	987	1527	675	153	663	774	351	1695	1308	285	492	1131	927	1299	780	3090	13047	15	22.3	19082
Curculionidae	Cryptorhynchinae	Cryptorhynchini	Perissops	sp	Australia	Oberprieler	CG238	173	Y	Y	N	N	975	1527	675	153	663	774	351	1698	1308	285	492	1128	927	1290	777	1400	13023	15	24.3	16096
Curculionidae	Cryptorhynchinae	Cryptorhynchini	Pseudomopsis	sp	Saba	Gillett	CG352	115	N	N	Y	Y	987	1516	675	153	666	774	351	1698	1311	285	498	1131	927	1288	777	1440	13037	15	28.4	17156
Curculionidae	Cryptorhynchinae	Cryptorhynchini		sp	Cameroon	Jordal	CG415	185	N	Y	Y	N	0	0	0	0	0	0	0	1698	1305	285	498	1131	927	1293	787	1900	7924	8	21.9	10905
Curculionidae	Curculioninae	Acalyptini	Acalyptus	sp	Italy	Caldara	CG052	181	Y	Y	Y	Y	981	1527	675	153	666	774	351	1698	1305	285	486	1131	927	1285	785	300	13029	15	24	15809
Curculionidae	Curculioninae	Anthonomini	Anthonomus	pomorum	France	Haran	JN-163951	n/a	n/a	n/a	n/a	n/a	0	801	675	138	663	774	351	1689	1296	282	489	1131	927	241	0	0	9457	13	26.8	10606
Curculionidae	Curculioninae	Ceratopini	Ceratopus	sp	Saba	Gillett	CG351	56	N	N	Y	N	0	885	675	153	666	774	351	1695	1302	285	495	1131	863	0	0	0	9275	12	25.1	10362
Curculionidae	Curculioninae	Cionini	Cionus	griseus	Canaries	Oromi	CG293	146	Y	N	Y	N	987	1527	675	153	666	774	351	1692	1308	282	489	1128	927	1307	784	930	13050	15	22.5	16320
Curculionidae	Curculioninae	Cionini	Cionus	olens	France	Haran	JN-163958	n/a	n/a	n/a	n/a	n/a	0	819	672	153	663	774	351	1683	1305	285	489	1128	912	238	0	0	9472	13	23.7	10702
Curculionidae	Curculioninae	Cryptoplini	Haplonyx	sp	Australia	Oberprieler	CG235	459182	Y	N	Y	N	981	1527	675	153	666	774	351	1698	1305	285	495	1131	927	1302	785	1720	13055	15	26.2	16795
Curculionidae	Curculioninae	Eugnomini	Ancyttalia	sp	Australia	Oberprieler	CG242	154	N	Y	Y	Y	990	1527	675	153	666	774	351	1698	1305	285	483	1131	927	1285	776	1025	13026	15	22.7	16089
Curculionidae	Curculioninae	Mecinini	Miarus	sp	RSA	Meregalli	CG284	100-26	Y	Y	Y	N	981	1527	675	153	666	774	351	1698	1305	285	495	1128	927	1304	784	600	13053	15	22.4	15318
Curculionidae	Curculioninae	Storeini	Melanterius	sp	Australia	Oberprieler	CG257	176	Y	Y	N	Y	984	1527	675	153	666	774	351	1698	1305	286	495	1131	927	1294	778	1870	13044	15	20.9	18356
Curculionidae	Curculioninae	Tychiini	Sibinia	fulva	USA	O'Brien	CG298	147	Y	Y	Y	N	984	1527	675	147	663	774	351	1695	1308	285	489	1131	927	1284	779	800	13019	15	20.2	15162
Curculionidae	Cyclominae	Aterpini	Pelolorhinus	sp	Australia	Oberprieler	CG247	43 + 79	Y	Y	Y	N	987	1527	675	153	660	774	242	1692	1302	285	483	1131	927	211	0	275	11049	14	23.3	13153
Curculionidae	Cyclominae	Aterpini	Rhadinosomus	sp	Australia	Oberprieler	CG229	100-31	Y	Y	Y	N	990	1527	675	153	666	774	351	1695	1308	285	492	1128	927	1285	787	300	13043	15	25.5	15082
Curculionidae	Cyclominae	Dichotrachelini	Dichotrachelus	manueli	Italy	Meregalli	CG283	127	N	Y	N	Y	993	1527	675	153	666	774	351	1695	1305	285	495	1131	927	1280	786	620	13043	15	26.1	15837
Curculionidae	Cyclominae	Rhythirrinini	Cisolea	sp	Australia	Oberprieler	CG226	100-27	N	N	Y	N	993	1527	675	150	666	774	351	1695	1308	285	495	1131	927	678	0	1520	11655	14	26.4	15255
Curculionidae	Cyclominae	Rhythirrinini	Rhythirrinus	sp	RSA	Meregalli	CG289	120 + 458630	Y	Y	Y	Y	990	1527	675	153	666	774	351	1695	1308	285	489	1131	927	1292	787	730	13050	15	28.7	12060
Curculionidae	Entiminae	Brachyderini	Brachyderes	rugatus	Canaries	Emerson	N28	134A	Y	N	N	N	0	1527	654	153	666	774	351	1695	1305	285	492	1131	927	1285	0	1100	11245	13	25.5	15693
Curculionidae	Entiminae	Brachyderini	Strophosoma	sp	England	Turner	CG300	134B	Y	Y	Y	Y	990	1527	675	153	666	774	351	1694	1305	285	492	1131	927	234	785	1200	11989	15	24.4	15562
Curculionidae	Entiminae	Brachyderini	Strophosoma	melanogrammum	France	Haran	JN-163949	n/a	n/a	n/a	n/a	n/a	0	655	675	153	663	774	351	1695	1302	285	480	1128	924	248	0	0	9333	13	27.3	10511
Curculionidae	Entiminae	Cratopini	Cratopus	sumptuosus	Reunion	Kitson	T-Reu3834	140	N	Y	Y	Y	990	1527	675	153	666	774	351	1694	1305	285	492	1131	927	1282	723	200	12975	15	26.7	14935
Curculionidae	Entiminae	Geonemini	Barynotus	obscurus	France	Haran	JN-163950	n/a	n/a	n/a	n/a	n/a	0	815	666	153	663	726	351	1695	1305	285	492	1128	556	0	0	0	8835	12	26.5	10016
Curculionidae	Entiminae	Geonemini	Lachnopus	curvipes	Saba	Gillett	CG354	139	N	Y	Y	Y	990	1527	675	153	666	774	351	1695	1308	285	495	1131	927	1283	791	1370	13051	15	24.4	16668
Curculionidae	Entiminae	Laparocerini	Laparocerus	freyi	Canaries	Faria	LAP007	98	Y	Y	Y	N	419	1527	675	153	666	774	351	1695	1230	285	489	1131	927	316	0	0	10638	13	25.3	12068
Curculionidae	Entiminae	Myorhinini		sp	RSA	Meregalli	CG285	182	Y	Y	N	N	990	1527	675	153	666	774	351	1694	1308	285	492	1131	927	1288	785	675	13046	15	25	15467
Curculionidae	Entiminae	Naupactini	Litostylus	pudens	Saba	Gillett	CG355	107 + 143	N	Y	Y	Y	990	1527	675	153	666	774	351	1695	1308	285	498	1131	927	876	542	0	12398	15	23.6	13625
Curculionidae	Entiminae	Naupactini	Naupactus	xanthographus	RSA	Genbank	GU-176345	n/a	n/a	n/a	n/a	n/a	990	1527	675	153	663	774	351	1695	1305	285	495	1128	927	1298	894	216	13160	15	23.1	15026
Curculionidae	Entiminae	Oosomini	Barianus	sp	Juan de Nova	Kitson	CG305	148	N	Y	N	N	990	1527	675	153	666	774	351	1695	1302	285	492	1131	927	1294	791	1150	13053	15	24.1	17844
Curculionidae	Entiminae	Ophryastini	Ophryastes	sp	USA	O'Brien	CG297	153	Y	Y	Y	N	990	1527	675	153	666	774	351	1695	1308	285	489	1131	927	1286	787	980	13044	15	30.3	15078
Curculionidae	Entiminae	Otiorhynchini	Otiorhynchus	globulus	Italy	Caldara	CG309	108	Y	Y	Y	N	990	1527	672	153	666	774	351	1695	1308	282	492	1131	927	0	0	1130	10968	13	24.6	14141
Curculionidae	Entiminae	Otiorhynchini	Otiorhynchus	sp	England	Gillett	CG307	142	N	Y	Y	Y	990	1527	675	153	666	774	351	1695	1308	285	492	1131	927	1287	785	1760	13046	15	26.1	17207
Curculionidae	Entiminae	Otiorhynchini	Otiorhynchus	rugosostriatus	France	Haran	JN-163969	n/a	n/a	n/a	n/a	n/a	0	815	675	153	663	774	351	1692	1305	283	492	1131	924	236	0	0	9494	13	26	10675
Curculionidae	Entiminae	Polydrusini	Liophloeus	tessulatus	France	Haran	JN-163947	n/a	n/a	n/a	n/a	n/a	0	815	675	153	663	774	351	1692	1302	285	468	1128	924	232	0	0	9462	13	25.7	10628
Curculionidae	Entiminae	Polydrusini	Polydrusus	marginatus	France	Haran	JN-039360	n/a	n/a	n/a	n/a	n/a	0	822	675	144	663	774	345	1692	1275	285	483	1125	924	0	0	0	9207	12	25.7	10692
Curculionidae	Entiminae	Psallidiini	Psallidium	sp	Turkey	Levent	CG272	96	Y	Y	Y	Y	987	1527	675	153	666	774	351	1692	1314	285	492	1131	927	1284	789	1820	13047	15	24.6	16912
Curculionidae	Entiminae	Sitonini	Sitona	lineatus	France	Haran	JN-163948	n/a	n/a	n/a	n/a	n/a	0	816	675	150	666	774	351	1695	1299	285	474	1101	924	233	0	0	9443	13	23.9	10720
Curculionidae	Entiminae	Tanymecini	Geotragus	sp	China	Li	CG311	95	Y	Y	Y	N	987	1527	675	153	666	774	351	1694	1308	285	492	1131	927	1283	733	1700	12986	15	25.3	17065
Curculionidae	Entiminae	Trachyphloeini	Trachyphloeus	sp	England	Turner	CG301	113	Y	Y	Y	Y	990	1527	675	153	666	774	351	1694	1311	285	492	1131	927	1293	786	2780	13055	15	23.5	18137
Curculionidae	Entiminae	Tropiphorini	Catasarcus	sp	Australia	Oberprieler	CG227	89	N	N	Y	N	0	0	0	0	213	774	351	1694	1308	285	504	1131	927	586	0	0	7773	9	21.3	8737
Curculionidae	Entiminae	Tropiphorini	Leptopius	sp	Australia	Oberprieler	CG341	152	N	Y	Y	N	990	1527	675	153	666	774	351	1695	1308	285	492	1131	438	0	0	580	10485	13	24.6	13073
Curculionidae	Entiminae	Tropiphorini	Tropiphorus	bertolini	Italy	Caldara	CG315	126	Y	Y	Y	Y	990	1527	675	153	666	774	351	1695	1308	285	495	1131	927	1287	786	1720	13050	15	28.6	17168
Curculionidae	Entiminae			sp2	China	Gillett	CG331	119	N	N	N	N	990	1527	675	153	666	774	351	1695	1308	285	492	1131	927	1287	781	1100	13042	15	24.2	16367
Curculionidae	Entiminae			sp3	China	Gillett	CG339	149	N	Y	Y	Y	990	1527	675	153	666	774	351	1692	1302	285	492	1131	927	1286	785	1700	13036	15	26.4	17070
Curculionidae	Entiminae			sp4	China	Gillett	CG342	162	N	Y	Y	Y	987	1527	675	153	666	774	351	1695	1308	285	495	1131	927	1289	787	1660	13050	15	25.9	17063
Curculionidae	Entiminae			sp5	China	Gillett	CG349	168	N	N	Y	Y	989	1527	675	153	666	774	351	1683	1305	285	492	1131	927	1286	786	1500	13030	15	32.2	16839
Curculionidae	Entiminae			sp1	China	Gillett	CG330	100-25	N	N	Y	Y	990	1530	675	153	666	774	351	1695	1308	285	492	1131	927	1284	780	500	13041	15	27	15346
Curculionidae	Hyperinae	Hyperini	Hypera	postica	France	Haran	JN-163953	n/a	n/a	n/a	n/a	n/a	0	816	670	132	666	774	351	1692	1305	285	471	1131	924	212	0	0	9429	13	24.1	10646
Curculionidae	Lixinae	Lixini	Larinus	turbinatus	France	Haran	JN-163952	n/a	n/a	n/a	n/a	n/a	0	0	675	153	663	774	351	1689	1296	285	483	1131	927	239	0	0	8666	12	24.6	9809
Curculionidae	Lixinae	Rhinocyllini	Bangasternus	sp	Turkey	Levent	CG268	100-2	Y	Y	Y	Y	984	1527	675	153	666	774	351	1698	1302	285	492	1128	927	1286	786	2670	13034	15	21.6	17801
Curculionidae	Mesoptiliinae	Laemosaccini	Laemosaccus	sp	USA	O'Brien	CG296	175	Y	Y	N	N	984	1527	669	153	660	774	351	1695	1296	285	495	1131	927	1318	790	1650	13055	15	21.5	17500
Curculionidae	Mesoptiliinae	Magdalinini	Magdalis	sp	Italy	Caldara	CG069	180	Y	N	Y	Y	984	1527	675	153	666	774	351	1692	1299	285	504	1131	927	1300	792	1060	13060	15	19.5	16303
Curculionidae	Molytinae	Hylobini	Hylobius	abietis	France	Haran	JN-163954	n/a	n/a	n/a	n/a	n/a	0	816	675	138	666	774	351	1692	1299	285	492	1131	927	221	0	0	9467	13	25.8	10673
Curculionidae	Molytinae	Lepyrini	Lepyrus	sp	China	Li	CG312	144	Y	Y	Y	Y	987	1527	675	156	666	774	351	1695	1305	285	504	1131	927	1300	787	660	13070	15	26.6	16986
Curculionidae	Molytinae	Pissodini	Pissodes	sp	Italy	Caldara	CG055	104	Y	Y	Y	Y	984	1527	675	153	669	774	351	1695	1302	285	495	1131	927	1289	778	1600	13035	15	25.7	16400
Curculionidae	Molytinae			sp1	China	Gillett	CG317	81	N	Y	Y	Y	0	1521	675	153	663	774	351	1683	1311	285	501	1131	927	1301	676	2920	11952	14	24.4	20350
Curculionidae	Molytinae			sp3	China	Gillett	CG340	141	N	Y	Y	Y	978	1521	675	153	660	774	351	1695	1308	285	492	1128	927	1287	751	2700	12985	15	24.4	18354
Curculionidae	Molytinae			sp4	China	Gillett	CG350	164	N	Y	Y	Y	987	1527	675	153	666	774	351	1686	1305	285	498	1131	927	1281	786	2340	13032	15	20.9	17797
Curculionidae	Molytinae			sp2	China	Gillett	CG332	100-28	N	Y	Y	Y	981	1527	675	153	666	774	351	1695	1305	285	492	1131	927	1312	778	260	13052	15	22.7	15125
Curculionidae	Platypodinae	Platypodini	Platypus	cylindricus	England	Turner	CG221	114	Y	Y	N	N	963	1527	672	156	666	774	350	1692	1308	284	462	1108	907	1275	740	745	12884	15	20.7	16321
Curculionidae	Platypodinae	Platypodini	Platypus	cylindricus	France	Haran	JN-163963	n/a	n/a	n/a	n/a	n/a	0	846	672	147	663	774	351	1692	1305	288	462	1128	921	209	0	0	9458	13	22	10583
Curculionidae	Platypodinae	Tesserocerini	Diapus	unispineus	PNG	Jordal	CG419	124	N	N	Y	Y	963	1527	675	159	666	774	351	1692	1308	288	465	1134	921	1271	770	270	12964	15	35	16634
Curculionidae	Scolytinae	Coptonotini	Coptonotus	cyclopus	Costa Rica	Jordal	CG445	170	N	Y	N	Y	975	1527	675	153	663	774	348	1695	1305	288	501	1131	927	1280	774	260	13016	15	22.4	15206
Curculionidae	Scolytinae	Corthylini	Corthylus	rubricollis	Costa Rica	Jordal	CG435	155	N	Y	Y	N	0	1253	675	153	663	774	351	1692	1308	285	495	1131	927	1340	777	280	11824	14	25.9	15325
Curculionidae	Scolytinae	Corthylini	Pityophthorus	micrographus	Sweden	Jordal	CG436	77	N	Y	Y	Y	966	1527	675	153	663	774	351	1689	1302	285	492	1131	927	1279	795	1360	13009	15	27.9	16531
Curculionidae	Scolytinae	Cryphalini	Cryphalus	saltuarius	Norway	Jordal	CG437	122	N	Y	Y	Y	981	1527	675	156	663	774	351	1680	1299	288	477	1131	927	1268	766	1500	12963	15	27.5	17372
Curculionidae	Scolytinae	Crypturgini	Crypturgus	pusillus	Norway	Jordal	CG434	157	N	N	Y	N	960	1527	675	156	666	774	351	1689	1308	285	498	1131	924	1291	766	900	13001	15	27.4	16388
Curculionidae	Scolytinae	Diamerini	Diamerus	inermis	Tanzania	Jordal	CG438	136	N	Y	Y	N	966	1527	675	156	657	774	351	1701	1302	285	486	1131	927	1277	770	1500	12985	15	24.8	17564
Curculionidae	Scolytinae	Dryocoetini	Dryocoetes	autographus	Norway	Jordal	CG422	76 + 190	N	Y	Y	Y	0	1527	675	153	663	774	351	1107	1305	0	501	1131	927	1284	452	0	10850	14	26.5	12351
Curculionidae	Scolytinae	Hexacolini	Scolytodes	caudatus	Costa Rica	Jordal	CG420	172	N	Y	N	Y	978	1527	675	153	666	774	351	1683	1305	288	480	1131	927	1293	771	1340	13002	15	23.1	17306
Curculionidae	Scolytinae	Hylastini	Hylastes	opacus	Sweden	Jordal	CG423	137	N	Y	Y	Y	993	1527	675	159	666	774	351	1695	1305	285	501	1131	925	1288	772	200	13047	15	23.5	15395
Curculionidae	Scolytinae	Hylesini	Hylesinus	varius	Sweden	Jordal	CG424	116	N	Y	Y	N	981	1527	675	153	663	774	351	1695	1305	288	495	1131	927	1285	776	780	13026	15	21.3	17328
Curculionidae	Scolytinae	Hypoborini	Hypoborus	ficus	Morocco	Jordal	CG439	184	N	N	Y	Y	954	1527	675	156	666	774	351	1662	1299	285	489	1131	924	1263	754	250	12910	15	30.2	14780
Curculionidae	Scolytinae	Ipini	Ips	acuminatus	Norway	Jordal	CG426	158	N	Y	Y	N	987	1527	675	168	672	774	351	1716	1311	231	423	1131	927	1308	808	2260	13009	15	21.6	19635
Curculionidae	Scolytinae	Ipini	Ips	cembrae	France	Haran	JN-163961	n/a	n/a	n/a	n/a	n/a	0	820	675	171	495	0	0	0	0	0	504	1128	927	274	0	0	4994	8	27.2	5670
Curculionidae	Scolytinae	Phloeotribini	Phloeotribus	spinulosus	Norway	Jordal	CG442	174	N	Y	Y	N	975	1527	675	153	663	774	351	1698	1308	285	498	1131	924	1277	774	1580	13013	15	20.9	17747
Curculionidae	Scolytinae	Polygraphini	Polygraphus	poligraphus	Sweden	Jordal	CG441	159	N	N	N	Y	981	1527	675	156	666	774	351	1677	1311	285	498	1131	925	1278	778	475	13013	15	29.1	17151
Curculionidae	Scolytinae	Premnobiini	Premnobius	cavipennis	RSA	Jordal	CG428	169	N	N	Y	Y	984	1527	678	171	669	774	351	1701	1317	285	522	1131	927	1302	346	2350	12685	15	26.2	19140
Curculionidae	Scolytinae	Scolytini	Scolytus	scolytus	Denmark	Jordal	CG429	118	N	Y	N	N	954	1527	672	153	666	774	351	1683	1305	285	480	1131	927	321	0	0	11229	14	30.1	13586
Curculionidae	Scolytinae	Scolytini	Scolytus	sp	France	Haran	JN-163962	n/a	n/a	n/a	n/a	n/a	0	823	672	153	606	774	351	1680	1302	285	477	1128	924	209	0	0	9384	13	31.3	10567
Curculionidae	Scolytinae	Tomicini	Tomicus	piniperda	Norway	Jordal	CG425	151	N	Y	Y	N	993	1527	675	156	666	774	351	1696	1308	285	495	1131	925	1294	781	900	13057	15	22.4	16221
Curculionidae	Scolytinae	Xyleborini	Anisandrus	dispar	Norway	Jordal	CG431	109	N	Y	Y	Y	975	1358	675	153	663	774	351	1671	1305	285	495	1128	927	1280	779	1100	12819	15	27.8	17137
Curculionidae	Scolytinae	Xyloctonini	Xyloctonus	maculatus	RSA	Jordal	CG444	135	N	N	N	Y	963	1527	675	156	651	774	351	1665	1308	282	483	1128	927	1279	781	1570	12950	15	29.3	16516
Curculionidae	Scolytinae			sp1	China	Gillett	CG325	117	Y	Y	Y	N	975	1527	675	153	663	774	351	1683	1302	285	477	1131	924	1292	778	1230	12990	15	28.2	16597
Curculionidae	Scolytinae			sp2	China	Gillett	CG346	161	Y	N	Y	Y	975	1527	675	156	663	774	351	1671	1305	282	498	1131	924	1277	779	1620	12988	15	24.9	17413
Dryophthoridae	Orthognathinae	Rhinostomini	Rhinostomus	barbirostris	Belize	Barclay	CG074	112	Y	Y	Y	Y	987	1527	675	153	666	774	351	1695	1305	282	489	1131	925	1288	784	1550	13032	15	28.5	16246
Dryophthoridae	Rhynchophorinae	Litosomini	Sitophilus	granarius	France	Haran	JN-163959	n/a	n/a	n/a	n/a	n/a	0	823	675	153	663	774	348	408	0	279	486	770	0	0	0	0	5379	10	26.5	6291
Dryophthoridae	Rhynchophorinae	Sphenophorini	Cosmopolites	sordidus	China	Gillett	CG344	101	N	N	Y	Y	981	1527	675	153	666	774	351	1695	1305	279	498	1131	927	1295	791	1800	13048	15	24.2	17474
Dryophthoridae				sp1	China	Gillett	CG324	110	N	N	N	Y	969	1527	675	153	666	774	351	1692	1305	273	492	1131	927	1291	783	1140	13009	15	25.6	16024
Nemonychidae	Cimberidinae	Doydirbyncbini	Doydirhynchus	austriacus	France	Haran	JN-163964	n/a	n/a	n/a	n/a	n/a	0	819	675	153	663	774	351	1692	1305	291	489	1134	924	245	0	0	9515	13	22.4	10666

## Sheet: Sheet2
SUPPLEMENTARY MATERIAL
Table S1. Taxa (organised alphabetically by family) present in the final dataset with number of genes and aligned assembly lengths.
Newly assembled and identified mitogenomes are highlighted in grey, all others were obtained from Genbank.
